# Supplementary material for: Time reversal symmetry-protected transport at correlated oxide interfaces
Source: Natl Sci Rev. 2025 May 7;12(6):nwaf156. doi: 10.1093/nsr/nwaf156 (PMC12163994; doi:10.1093/nsr/nwaf156)
Supplement: nwaf156_Supplemental_Files [file nwaf156_supplemental_files.zip]

Archive with 2 entries (2 files):
- Supplementary data.docx
- Tables_Supplementary data.docx
